# Supplementary material for: Elabela Attenuates Doxorubicin-Induced Oxidative DNA Damage and Apoptosis in Rat Left Ventricular Myocardium
Source: Biomedicines. 2025 Sep 30;13(10):2407. doi: 10.3390/biomedicines13102407 (PMC12562232; doi:10.3390/biomedicines13102407)
Supplement: Supplementary file 1 [file biomedicines-13-02407-s001.zip]

Archive with 1 entries (1 files):
- biomedicines-3811007-supplementary.pdf
